# Supplementary material for: Selective Anticancer Therapy Based on a HA-CD44 Interaction Inhibitor Loaded on Polymeric Nanoparticles
Source: Pharmaceutics. 2022 Apr 4;14(4):788. doi: 10.3390/pharmaceutics14040788 (PMC9032636; doi:10.3390/pharmaceutics14040788)
Supplement: Supplementary file 1 [file pharmaceutics-14-00788-s001.zip]

Archive with 1 entries (1 files):
- pharmaceutics-1647824 Supplementary Materials.pdf
